# Supplementary material for: In Situ Polymerization of Linseed Oil-Based Composite Film: Enhancement of Mechanical and Water Barrier Properties by the Incorporation of Cinnamaldehyde and Organoclay
Source: Molecules. 2022 Nov 21;27(22):8089. doi: 10.3390/molecules27228089 (PMC9699561; doi:10.3390/molecules27228089)
Supplement: Supplementary file 1 [file molecules-27-08089-s001.zip]

Archive with 1 entries (1 files):
- molecules-1967968-supplementary.pdf
